# Supplementary material for: Are Women with Normal-Weight Obesity at Higher Risk for Cardiometabolic Disorders?
Source: Biomedicines. 2023 Jan 25;11(2):341. doi: 10.3390/biomedicines11020341 (PMC9953250; doi:10.3390/biomedicines11020341)
Supplement: Supplementary file 1 [file biomedicines-11-00341-s001.zip]

Archive with 1 entries (1 files):
- biomedicines-2133087-supplementary.pdf
